# Supplementary material for: Co-Fermentations of Kveik with Non-Conventional Yeasts for Targeted Aroma Modulation
Source: Microorganisms. 2022 Sep 27;10(10):1922. doi: 10.3390/microorganisms10101922 (PMC9612206; doi:10.3390/microorganisms10101922)
Supplement: Supplementary file 1 [file microorganisms-10-01922-s001.zip]

Archive with 2 entries (2 files):
- microorganisms-1899060-supplementary/Table S4 - Figures S1+S2.pdf
- microorganisms-1899060-supplementary/Tables S1-S3.xlsx
