# Supplementary material for: Co-Fermentations of Kveik with Non-Conventional Yeasts for Targeted Aroma Modulation
Source: Microorganisms. 2022 Sep 27;10(10):1922. doi: 10.3390/microorganisms10101922 (PMC9612206; doi:10.3390/microorganisms10101922)
Supplement: Supplementary file 1 [file microorganisms-10-01922-s001.zip › microorganisms-1899060-supplementary/Tables S1-S3.xlsx]

## Sheet: Table S1 Kveiks+M1 20°C
		Concentration of the compounds
Sample		Acetic acid ethylester [mg/L]	i-Butanol [mg/L]	Propionic acid ethylester [µg/L]	3-Methyl-butanol [mg/L]	2-Methyl-butanol [mg/L]	i-Butyric acid ethylester [µg/L]	2-Methylbutyric acid methylester [µg/L]	Butyric acid ethylester [µg/L]	Lactic acid ethylester [mg/L]	i-Valeric acid [µg/L]	2-Methylbutyric acid ethylester [µg/L]	Hexanol [µg/L]	Acetic acid 3-methylbutylester [µg/L]	Acetic acid 2-methylbutylester [µg/L]	Hexanoic acid (Caproic acid) [mg/L]	Hexanoic acid ethylester (Caproic acid ethylester) [µg/L]	Acetic acid hexylester [µg/L]	2-Hydroxy-4-methylvaleric acid ethylester [µg/L]	2-Phenyl-ethanol [mg/L]	Octanoic acid (Caprylic acid) [mg/L]	Succinic acid diethylester [µg/L]	Octanoic acid ethylester (Caprylic acid ethylester) [µg/L]	Benzeneacetic acid ethylester [µg/L]	Acetic acid phenylethylester [µg/L]	Decanoic acid (Capric acid) [µg/L]	Decanoic acid ethylester (Capric acid ethylester) [µg/L]
Dippel_1.1		50.1667	46.4534	145.116	159.364	30.7235	15.6621	nd	76.5113	nd	1322.28	nd	nd	2561.46	178.103	2.64891	241.385	nq	nq	47.1222	2.82379	nd	801.528	nq	426.058	333.093	17.6671
Dippel_1.2		57.6894	53.226	167.645	197.702	36.8809	17.3866	nd	101.661	nd	1558.79	nd	nd	3166.23	282.298	2.88389	358.51	nq	nq	52.1439	3.62901	nd	1090.49	nq	631.138	331.097	30.9296
Dippel_1.3		52.4094	48.5453	215.717	166.737	33.1418	14.1636	nd	68.0391	nd	1415.56	nd	nd	1843.24	161.07	2.66215	179.269	nq	nq	43.7526	2.71217	nd	638.27	nq	283.38	322.845	50.0854
1/mean		53.4219	49.4082	176.159	174.601	33.5821	15.7375		82.0704		1432.21			2523.64	207.157	2.73165	259.721			47.6729	3.05499		843.431		446.858	329.012	32.894
Dippel_2.1		41.4378	47.5108	236.449	182.316	40.5119	20.9343	nd	90.5396	nd	1015.34	nd	nd	1529.18	142.39	2.53595	157.902	nq	nq	39.5783	3.239	nd	767.871	nq	339.59	440.284	355.438
Dippel_2.2		44.7881	48.1854	236.244	180.051	40.5661	19.4532	nd	109.69	nd	1020.43	nd	nd	2013.56	207.213	2.72348	218.252	nq	nq	39.1694	3.8481	nd	861.913	nq	375.64	486.433	443.095
Dippel_2.3		42.5728	47.195	244.425	184	41.9277	18.989	nd	119.424	nd	981.215	nd	nd	2027.82	216.996	2.72418	260.695	nq	nq	38.3539	4.00025	nd	916.301	nq	371.984	475.27	418.624
2/mean		42.9329	47.6304	239.039	182.122	41.0019	19.7922		106.551		1005.66			1856.86	188.866	2.6612	212.283			39.0339	3.69578		848.695		362.405	467.329	405.719
Dippel_3.1		41.3425	37.4461	170.881	132.627	28.8281	15.9427	nd	117.06	nd	1173.64	nd	nd	4274.31	303.924	3.39371	386.973	nq	nq	39.511	4.47572	nd	855.547	nq	753.474	368.75	36.2594
Dippel_3.2		42.8522	40.9256	182.81	158.155	33.6926	16.458	nd	108.264	nd	1228.64	nd	nd	3499.22	265.756	3.27843	322.958	nq	nq	42.76	4.7814	nd	912.487	nq	709.594	344.843	68.1222
Dippel_3.3		38.6797	38.0668	179.865	130.365	28.9439	14.6289	nd	113.402	nd	1250.89	nd	nd	3269.81	238.198	3.43764	340.831	nq	nq	42.5855	4.43271	nd	960.121	nq	702.273	356.048	70.4795
3/mean		40.9581	38.8128	177.852	140.382	30.4882	15.6765		112.908		1217.72			3681.11	269.292	3.36993	350.254			41.6188	4.56328		909.385		721.78	356.547	58.2871
Dippel_4.1		52.6116	47.1003	280.339	167.931	42.1865	20.7602	nd	114.027	nd	934.699	nd	nd	1483.4	184.685	2.64781	227.542	nq	nq	40.7809	3.62596	nd	924.464	nq	402.495	486.496	503.376
Dippel_4.2		52.7139	43.5757	323.397	158.601	37.6114	19.291	nd	120.187	nd	1032.97	nd	nd	1681.7	160.184	3.1146	294.703	nq	nq	47.3839	4.53475	nd	995.147	nq	392.889		555.636
Dippel_4.3		50.0064	45.3557	315.074	159.564	38.8219	19.8999	nd	104.202	nd	1072.09	nd	nd	1335.78	158.403	2.92781	209.272	nq	nq	50.4302	4.0029	nd	772.882	nq	382.151	620.278	418.01
4/mean		51.7773	45.3439	306.27	162.032	39.5399	19.9837		112.805		1013.25			1500.29	167.757	2.89674	243.839			46.1983	4.05454		897.498		392.512	553.387	492.341
Dippel_5.1		36.7611	44.9808	607.14	149.423	33.7275	27.0346	nd	136.815	nd	1545.98	nd	nd	1811.67	150.649	3.61807	385.564	nq	nq	50.5724	4.64071	nd	1542.48	nq	349.599	513.896	560.433
Dippel_5.2		36.3557	42.8247	614.436	160.198	33.1858	28.3895	nd	136.335	nd	1867.51	nd	nd	1722.93	138.349	3.80907	339.737	nq	nq	54.9362	4.45759	nd	1518.12	nq	287.571	404.175	390.718
Dippel_5.3		36.679	45.5987	725.951	160.139	36.483	28.554	nd	138.523	nd	1716.08	nd	nd	1823.02	144.576	3.6771	345.267	nq	nq	46.0235	4.3512	nd	1546.15	nq	300.862	414.641	424.848
5/mean		36.5986	44.4681	649.176	156.587	34.4654	27.9927		137.224		1709.86			1785.88	144.525	3.70141	356.856			50.5107	4.48316		1535.59		312.677	444.237	458.667
Dippel M1 A		88.6829	52.3911	588.041	173.619	38.9416	37.082	nd	313.939	nq	1447.97	nd	51.5512	3638.67	322.214	3.88809	278.343	nq	78.5147	58.2962	2.93949	nd	794.802	3.65954	441.591	757.565	606.061
Dippel M1 B		91.2765	55.6024	614.618	154.927	37.7588	39.6886	nd	338.828	nq	1482.88	nd	53.7496	3337.23	332.216	3.86617	280.657	nq	78.9187	49.3417	2.8744	nd	572.805	3.49499	384.486	740.786	300.906
Dippel M1 C		103.688	55.397	599.375	180.519	43.9576	37.2694	nd	352.7	nq	1436.41	nd	50.4048	4116.45	373.261	3.97952	307.003	nq	79.9577	63.666	3.22562	nd	1060.32	3.84933	501.749	835.27	744.004
M1/mean		94.549	54.4635	600.678	169.688	40.2193	38.0133		335.156		1455.76		51.9019	3697.45	342.564	3.91126	288.668		79.1304	57.1013	3.01317		809.309	3.66795	442.609	777.873	550.324
	Calibration done in model wine solution (6% EtOH, 3g/L tartaric acid, pH 3)
	nd = not detected
	nq = not quantifiable (traces)

## Sheet: Table S2 Kveiks+M1 28°C
		Concentration of the compounds
Sample		Acetic acid ethylester [mg/L]	i-Butanol [mg/L]	Propionic acid ethylester [µg/L]	3-Methyl-butanol [mg/L]	2-Methyl-butanol [mg/L]	i-Butyric acid ethylester [µg/L]	2-Methylbutyric acid methylester [µg/L]	Butyric acid ethylester [µg/L]	Lactic acid ethylester [mg/L]	i-Valeric acid [µg/L]	2-Methylbutyric acid ethylester [µg/L]	Hexanol [µg/L]	Acetic acid 3-methylbutylester [µg/L]	Acetic acid 2-methylbutylester [µg/L]	Hexanoic acid (Caproic acid) [mg/L]	Hexanoic acid ethylester (Caproic acid ethylester) [µg/L]	Acetic acid hexylester [µg/L]	2-Hydroxy-4-methylvaleric acid ethylester [µg/L]	2-Phenyl-ethanol [mg/L]	Octanoic acid (Caprylic acid) [mg/L]	Succinic acid diethylester [µg/L]	Octanoic acid ethylester (Caprylic acid ethylester) [µg/L]	Benzeneacetic acid ethylester [µg/L]	Acetic acid phenylethylester [µg/L]	Decanoic acid (Capric acid) [µg/L]	Decanoic acid ethylester (Capric acid ethylester) [µg/L]
Dippel_1A		37.1278	64.2101	88.5872	169.006	43.9934	15.1756	nd	64.1732	nd	1500.44	nq	nd	1113.77	136.605	2.53565	135.559	nq	nq	50.4683	2.50825	nd	752.614	nq	523.894	1914.96	nq
Dippel_1B		11.7948	65.2626	34.4143	167.038	44.6949	5.47821	nd	21.2252	nd	1607.09	nq	nd	131.718	29.5287	2.55572	33.9348	nq	nq	60.1871	2.55821	nd	637.097	nq	420.935	2207.31	35.1136
Dippel_1C		30.735	60.92	87.9121	152.203	45.1549	15.7876	nd	53.0692	nd	1450	nq	nd	962.537	107.643	2.42284	86.5792	nq	nq	50.2833	2.52447	nd	633.928	nq	418.7	2113.2	18.004
1/mean		26.5525	63.4642	70.3046	162.749	44.6144	12.1471		46.1559		1519.18			736.009	91.2588	2.50474	85.3577			53.6462	2.53031		674.546		454.51	2078.49	26.5588	2196.85	128.608
Dippel_2A		42.09	46.1125	64.5222	118.049	38.2522	11.529	nd	107.092	nd	946.28	nq	nd	1460.31	177.19	2.78628	188.723	nq	nq	39.3736	3.78875	nd	1003.25	nq	467.332	724.344	758.192
Dippel_2B		35.2076	48.69	63.4727	139.871	45.8344	10.4403	nd	83.2005	nd	929.705	nq	nd	852.322	136.408	2.65499	98.9904	nq	nq	46.5768	3.6806	nd	988.411	nq	502.817	772.888	778.056
Dippel_2C		39.7584	51.5383	76.668	147.054	47.1647	17.5653	nd	124.514	nd	923.516	nq	nd	1845.49	231.255	2.74858	206.555	nq	nq	41.4968	3.94576	nd	1137.37	nq	492.71	726.055	938.979
2/mean		39.0187	48.7802	68.221	134.991	43.7504	13.1782		104.935		933.167			1386.04	181.618	2.72995	164.756			42.4824	3.80504		1043.01		487.62	741.096	825.076	4274.46	186.335
Dippel_3A		20.547	58.8385	38.7903	132.615	37.9048	5.73953	nd	46.9261	nd	1612.08	nq	nd	550.282	81.5248	3.02999	82.4	nq	nq	57.7902	3.78675	nd	809.769	nq	756.055	2151.19	57.8897
Dippel_3B		58.8119	55.7708	116.499	152.902	40.7528	24.493	nd	188.842	nd	1529.86	nq	nd	3965.58	387.063	3.71043	282.316	nq	nq	56.0667	4.91585	nd	1242.99	nq	987.318	3280.24	71.6076
Dippel_3C		41.837	54.274	76.684	141.035	39.4356	15.8834	nd	94.1337	nd	1228.37	nq	nd	2245.98	217.953	3.02037	156.022	nq	nq	53.4806	4.1884	nd	984.713	nq	909.918	2773.5	71.5474
3/mean		40.3986	56.2944	77.3243	142.184	39.3644	15.372		109.967		1456.77			2253.95	228.847	3.2536	173.579			55.7792	4.297		1012.49		884.431	2734.98	67.0149	4822.98	202.664
Dippel_4A		22.882	57.4221	48.2992	155.201	51.8971	9.49307	nd	37.316	nd	1081.32	nq	nd	231.407	60.8866	2.84319	52.1218	nq	nq	61.1756	3.65766	nd	935.472	nq	485.097	677.465	966.875
Dippel_4B		39.6874	49.5878	93.1529	147.044	43.6548	15.5789	nd	103.997	nd	1011.29	nq	nd	1415.83	183.369	3.03225	210.404	nq	nq	48.3983	4.18027	nd	1218.28	nq	480.555	1007.19	1076.93
Dippel_4C		25.0378	50.9219	59.4745	131.194	44.0704	11.5003	nd	49.8003	nd	1001.06	nq	nd	351.76	70.8162	2.55501	46.9892	nq	nq	43.6513	3.03107	nd	744.797	nq	464.396	667.618	896.763
4/mean		29.2024	52.644	66.9755	144.48	46.5407	12.1908		63.7045		1031.22			666.332	105.024	2.81015	103.172			51.0751	3.623		966.182		476.683	784.09	980.189	3440.45	142.871
Dippel_5A		25.6971	56.7801	116.782	142.63	39.2581	28.8945	nd	68.5508	nd	1531.53	nq	nd	652.466	87.1209	2.93577	202.779	nq	nq	49.0058	3.49219	nd	1389.98	nq	384.724	2544.05	870.214
Dippel_5B		36.598	56.2574	193.912	149.234	43.4321	33.6804	nd	143.06	nd	1416.11	nq	nd	1597	151.646	3.23796	271.635	nq	nq	50.7106	4.09502	nd	1774.13	nq	391.184	2892.16	1067.19
Dippel_5C		36.7863	54.5435	173.727	140.372	37.4234	34.4319	nd	171.164	nd	1512.86	nq	nd	1898.45	169.316	3.61037	309.376	nq	nq	54.2866	4.98326	nd	1888.08	nq	432.667	3402.8	1025.53
5/mean		33.0271	55.8603	161.473	144.079	40.0379	32.3356		127.592		1486.83			1382.64	136.027	3.26137	261.263			51.3343	4.19016		1684.06		402.858	2946.34	987.644	5175.89	321.401
Dippel_M1A		46.0213	47.8291	101.925	103.219	32.3958	29.0054	nd	146.417	nq	1570.6	nd	60.7167	457.188	69.7938	3.69121	65.0991	nq	78.7415	53.5569	2.22266	nd	421.028	4.75896	440.365	nd	nq
Dippel_M1B		78.1613	49.1239	195.986	109.503	33.4306	39.3058	nd	238.175	nq	1460.91	nd	58.5382	1542.06	183.561	3.74683	121.178	nq	78.7571	45.7326	2.32797	nd	629.859	4.83445	459.456	nd	nq
Dippel_M1C		75.0699	49.6605	169.597	110.62	33.6687	40.0021	nd	222.15	nq	1579.05	nd	68.5786	1262.81	156.767	3.8383	112.448	nq	78.8924	53.4941	2.3296	nd	613.025	5.10221	501.625	nd	nq
M1/mean		66.4175	48.8712	155.836	107.781	33.165	36.1044		202.247		1536.86		62.6112	1087.35	136.707	3.75878	99.575		78.797	50.9279	2.29341		554.638	4.89854	467.149			2739.61	394.188
		nd = not detected		nq = not quantifiable (traces)
		Calibration done in model wine solution (6% EtOH, 3g/L tartaric acid, pH 3)

## Sheet: Table S3a coferm. with B079
Sample		Acetic acid ethylester [mg/L]	i-Butanol [mg/L]	Propionic acid ethylester [µg/L]	3-Methyl-butanol [mg/L]	2-Methyl-butanol [mg/L]	i-Butyric acid ethylester [µg/L]	2-Methylbutyric acid methylester [µg/L]	Butyric acid ethylester [µg/L]	Lactic acid ethylester [mg/L]	i-Valeric acid [µg/L]	2-Methylbutyric acid ethylester [µg/L]	Hexanol [µg/L]	Acetic acid 3-methylbutylester [µg/L]	Acetic acid 2-methylbutylester [µg/L]	Hexanoic acid (Caproic acid) [mg/L]	Hexanoic acid ethylester (Caproic acid ethylester) [µg/L]	Acetic acid hexylester [µg/L]	2-Hydroxy-4-methylvaleric acid ethylester [µg/L]	2-Phenyl-ethanol [mg/L]	Octanoic acid (Caprylic acid) [mg/L]	Succinic acid diethylester [µg/L]	Octanoic acid ethylester (Caprylic acid ethylester) [µg/L]	Benzeneacetic acid ethylester [µg/L]	Acetic acid phenylethylester [µg/L]	Decanoic acid (Capric acid) [µg/L]	Decanoic acid ethylester (Capric acid ethylester) [µg/L]
Dippel_1A/B079		86.2199	56.6975	271.722	137.086	36.2732	31.8304	nd	326.031	nq	1485.9	nd	54.7662	1826.94	229.566	4.92671	335.722	nq	80.9927	55.1541	4.44362	nd	1089.09	4.33674	295.382	822.229	458.819
Dippel_1B/B079		80.3334	48.087	286.414	116.116	31.7244	25.5835	nd	333.025	nq	1468.4	nd	59.7729	1572.43	184.493	4.84301	318.185	nq	80.7916	48.5479	4.20038	nd	1091.47	4.07279	255.579	872.248	485.551
Dippel_1C/B079		80.0244	60.5642	217.156	135.016	37.3985	29.8931	nd	368.67	nq	1365.58	nd	58.6539	2139.77	233.6	5.21223	408.951	nq	80.4159	55.5592	4.76174	nd	1450.72	3.98212	334.698	823.309	772.536
Dippel_3A/B079		42.146	57.5992	225.388	148.522	27.4373	27.2607	nd	169.83	nq	1750.15	nd	54.3388	2213.65	204.914	4.55634	320.607	nq	78.617	70.8564	4.29433	nd	1290.33	3.71949	727.104	nq	187.43
Dippel_3B/B079		48.8521	57.6013	273.379	156.121	28.5273	25.7257	nd	195.179	nq	1897.5	nd	55.9147	2807.92	229.839	5.10073	317.05	nq	79.077	79.712	5.45686	nd	1500.28	3.90759	812.716	nq	131.625
Dippel_3C/B079		34.694	50.0259	212.666	132.428	24.0385	21.3937	nd	159.315	nq	1735.65	nd	59.1394	1814.28	157.867	4.83858	191.197	nq	78.3819	67.5228	4.99395	nd	1038.18	3.8322	648.792	nq	132.657
Dippel_4A/B079		111.356	50.2563	310.998	172.424	40.7642	43.3799	nd	225.703	nq	1208.46	nd	74.4662	1112.25	160.434	4.11932	195.22	nq	81.5541	77.3498	2.98873	nd	673.319	5.90718	378.892	846.846	630.623
Dippel_4B/B079		87.7554	39.5492	226.694	130.447	31.4704	35.1982	nd	189.834	nq	1171.48	nd	62.7169	889.814	143.502	4.02037	121.059	nq	80.5907	55.3065	2.9382	nd	414.662	4.99099	296.777	805.099	489.501
Dippel_4C/B079		98.4255	36.6248	254.501	125.699	29.0739	31.1849	nd	212.36	nq	1130.2	nd	57.2112	1166.32	133.304	4.13547	137.496	nq	79.8584	59.5217	3.39458	nd	514.805	4.55423	287.645	922.243	520.605
Dippel_5A/B079		106.885	54.5182	358.07	229.699	37.5651	53.0616	nd	221.516	nq	1964.74	nd	58.3157	5908.79	374.599	4.87089	275.103	nq	83.3934	74.8498	4.03948	nd	1402.3	4.95549	1009.38	nq	nq
Dippel_5B/B079		81.642	68.214	437.984	266.024	47.6182	52.4496	nd	207.206	nq	2202.47	nd	59.585	6252.99	381.341	4.84553	218.748	nq	80.7134	85.5167	4.06472	nd	1064.8	4.74215	971.042	nq	nq
Dippel_5C/B079		76.1029	55.5796	311.663	223.236	38.0027	45.4579	nd	195.495	nq	1939.92	nd	50.2254	6215.46	373.433	4.88312	229.06	nq	81.6437	73.6536	4.54776	nd	1154.24	4.43996	1118.25	nq	nq
Dippel_M1A/B079		43.3899	59.9331	163.74	203.968	44.999	24.2748	nd	143.3	nq	2155.36	nd	52.894	1515.4	142.036	4.67512	16.3116	nq	81.8054	92.1419	4.0587	nd	800.216	4.34114	904.024	nq	167.398
Dippel_M1B/B079		74.5989	56.538	299.276	171.624	40.8023	34.5408	nd	273.603	nq	1979.19	nd	54.8228	3747.23	323.763	4.51856	183.488	nq	81.5876	71.0233	4.11547	nd	1353.82	3.99164	846.563	nq	270.954
Dippel_M1C/B079		66.6636	65.9417	338.015	193.126	45.5104	29.2202	nd	247.688	nq	2038.98	nd	56.6486	3374.48	293.763	4.51213	164.21	nq	80.9974	71.4961	3.82887	nd	1034.98	4.13968	762.216	nq	343.815
Sample		Acetic acid ethylester [mg/L]	i-Butanol [mg/L]	Propionic acid ethylester [µg/L]	3-Methyl-butanol [mg/L]	2-Methyl-butanol [mg/L]	i-Butyric acid ethylester [µg/L]	2-Methylbutyric acid methylester [µg/L]	Butyric acid ethylester [µg/L]	Lactic acid ethylester [mg/L]	i-Valeric acid [µg/L]	2-Methylbutyric acid ethylester [µg/L]	Hexanol [µg/L]	Acetic acid 3-methylbutylester [µg/L]	Acetic acid 2-methylbutylester [µg/L]	Hexanoic acid (Caproic acid) [mg/L]	Hexanoic acid ethylester (Caproic acid ethylester) [µg/L]	Acetic acid hexylester [µg/L]	2-Hydroxy-4-methylvaleric acid ethylester [µg/L]	2-Phenyl-ethanol [mg/L]	Octanoic acid (Caprylic acid) [mg/L]	Succinic acid diethylester [µg/L]	Octanoic acid ethylester (Caprylic acid ethylester) [µg/L]	Benzeneacetic acid ethylester [µg/L]	Acetic acid phenylethylester [µg/L]	Decanoic acid (Capric acid) [µg/L]	Decanoic acid ethylester (Capric acid ethylester) [µg/L]
Dippel 2/B079 A		87.9538	36.4045	321.648	117.549	27.9778	29.7013	nd	187.601	nq	1252.87	nd	55.0977	1084.56	125.513	3.91363	208.938	nq	79.3515	42.1618	3.04308	nd	508.94	3.96746	218.712	877.199	563.54
Dippel 2/B079 B		93.1049	36.4072	380.314	129.189	28.3666	30.3805	nd	179.402	nq	1289.83	nd	53.7107	936.225	134.397	3.84791	177.337	nq	79.182	48.772	2.89949	nd	334.017	3.98287	203.12	968.158	386
Dippel 2/B079 C		89.746	32.6035	318.56	107.074	26.0153	33.7128	nd	206.63	nq	1208.84	nd	57.8956	1342.49	165.006	3.91243	240.31	nq	78.5958	32.8132	3.11869	nd	614.089	3.85632	207.017	912.593	630.203

## Sheet: Table S3b co-ferm. with B143
Sample		Acetic acid ethylester [mg/L]	i-Butanol [mg/L]	Propionic acid ethylester [µg/L]	3-Methyl-butanol [mg/L]	2-Methyl-butanol [mg/L]	i-Butyric acid ethylester [µg/L]	2-Methylbutyric acid methylester [µg/L]	Butyric acid ethylester [µg/L]	Lactic acid ethylester [mg/L]	i-Valeric acid [µg/L]	2-Methylbutyric acid ethylester [µg/L]	Hexanol [µg/L]	Acetic acid 3-methylbutylester [µg/L]	Acetic acid 2-methylbutylester [µg/L]	Hexanoic acid (Caproic acid) [mg/L]	Hexanoic acid ethylester (Caproic acid ethylester) [µg/L]	Acetic acid hexylester [µg/L]	2-Hydroxy-4-methylvaleric acid ethylester [µg/L]	2-Phenyl-ethanol [mg/L]	Octanoic acid (Caprylic acid) [mg/L]	Succinic acid diethylester [µg/L]	Octanoic acid ethylester (Caprylic acid ethylester) [µg/L]	Benzeneacetic acid ethylester [µg/L]	Acetic acid phenylethylester [µg/L]	Decanoic acid (Capric acid) [µg/L]	Decanoic acid ethylester (Capric acid ethylester) [µg/L]
Dippel_1A/B143		272.935	53.1499	615.99	149.315	37.8211	136.707	nd	366.087	nq	3219.39	nd	57.2028	2924.36	257.738	4.74164	473.978	nq	80.4452	56.9731	4.3031	nd	2010.51	9.1255	404.503	nq	722.004
Dippel_1B/B143		313.147	46.018	651.533	131.146	30.6567	109.687	nd	220.623	nq	3262.26	nd	51.9535	1752.38	130.731	4.3275	240.707	nq	79.6228	56.1643	3.52131	nd	1171.37	8.0361	302.65	nq	449.256
Dippel_1C/B143		212.405	42.1082	458.488	106.351	27.438	77.7799	nd	251.294	nq	2803.29	nd	54.7462	1847.63	163.782	4.43229	277.086	nq	79.6853	43.9955	3.71177	nd	1299.41	7.3695	336.478	nq	369.814
Dippel_3A/B143		204.032	45.0483	617.499	124.386	22.1146	54.6227	nd	151.937	nq	2822.12	nd	59.214	1505.21	147.513	4.17647	204.454	nq	78.2762	49.3122	3.26736	nd	987.473	5.82634	338.845	nd	158.377
Dippel_3B/B143		193.067	42.2889	536.197	106.59	20.0589	49.8064	nd	162.029	nq	2795.14	nd	55.5342	1796.46	187.429	4.52774	204.697	nq	78.2285	46.9694	4.21195	nd	1037.99	5.5165	363.007	nd	250.641
Dippel_3C/B143		214.194	47.4726	696.307	123.103	22.9514	71.9138	nd	138.818	nq	3140.6	nd	53.6709	1056.24	128.577	4.05496	107.129	nq	78.5342	50.0212	2.72817	nd	553.253	6.78535	235.372	nd	33.1774
Dippel_4A/B143		231.427	30.1193	644.993	104.291	23.7523	65.9594	nd	177.345	nq	1645.04	nd	53.5223	1094.61	128.912	3.92143	102.531	nq	79.8644	47.4141	2.58024	nd	176.221	7.19072	270.621	721.858	309.452
Dippel_4B/B143		206.807	32.3121	478.603	109.072	24.9883	62.3599	nd	208.029	nq	1628.39	nd	55.6643	1429.23	163.61	4.05588	135.99	nq	78.8535	49.8202	3.49223	nd	562.293	6.84735	287.522	777.023	565.128
Dippel_4C/B143		213.397	34.8087	504.197	110.058	25.2452	63.4344	nd	215.38	nq	1550.02	nd	52.211	1466.93	158.026	3.93328	144.183	nq	80.0438	44.7724	2.95683	nd	584.941	6.75402	276.484	718.331	558.773
Dippel_5A/B143		230.47	42.0337	881.259	168.401	32.7216	92.3424	nd	232.473	nq	2308.6	nd	60.0225	4162.79	320.572	4.27743	264.412	nq	80.8238	72.5575	2.95302	nd	488.307	7.23121	622.251	nd	nq
Dippel_5B/B143		251.209	43.2272	1025.54	175.022	33.7883	103.437	nd	283.587	nq	2527.78	nd	53.8726	5308.82	428.622	4.74185	337.038	nq	80.4176	74.0508	3.70157	nd	679.571	7.47659	708.565	nd	nq
Dippel_5C/B143		206.838	42.0114	877.284	193.999	34.6904	96.9718	nd	202.725	nq	2701.3	nd	55.2784	3376.74	251.195	4.33004	215.57	nq	79.7656	68.9567	3.00669	nd	371.928	8.0419	527.56	nd	nq
Dippel_M1A/B143		136.651	58.1579	789.269	166.017	41.5485	57.9056	nd	223.353	nq	2307.84	nd	52.9446	1726.9	164.818	3.88752	135.954	nq	81.0496	63.3106	2.41722	nd	488.947	6.2385	344.106	nq	185.336
Dippel_M1B/B143		157.934	61.2324	930.528	157.376	41.5566	66.3491	nd	294.898	nq	2412.95	nd	64.2958	2425.83	212.625	4.0024	191.218	nq	80.2155	67.1677	2.75342	nd	733.785	5.89497	405.449	nq	236.696
Dippel_M1C/B143		166.232	63.9805	909.01	158.657	42.2489	71.777	nd	314.456	nq	2622.53	nd	59.5494	2462.45	254.58	4.2107	187.389	nq	80.7465	77.428	2.84674	nd	610.511	6.02674	368.649	nq	203.457
Sample		Acetic acid ethylester [mg/L]	i-Butanol [mg/L]	Propionic acid ethylester [µg/L]	3-Methyl-butanol [mg/L]	2-Methyl-butanol [mg/L]	i-Butyric acid ethylester [µg/L]	2-Methylbutyric acid methylester [µg/L]	Butyric acid ethylester [µg/L]	Lactic acid ethylester [mg/L]	i-Valeric acid [µg/L]	2-Methylbutyric acid ethylester [µg/L]	Hexanol [µg/L]	Acetic acid 3-methylbutylester [µg/L]	Acetic acid 2-methylbutylester [µg/L]	Hexanoic acid (Caproic acid) [mg/L]	Hexanoic acid ethylester (Caproic acid ethylester) [µg/L]	Acetic acid hexylester [µg/L]	2-Hydroxy-4-methylvaleric acid ethylester [µg/L]	2-Phenyl-ethanol [mg/L]	Octanoic acid (Caprylic acid) [mg/L]	Succinic acid diethylester [µg/L]	Octanoic acid ethylester (Caprylic acid ethylester) [µg/L]	Benzeneacetic acid ethylester [µg/L]	Acetic acid phenylethylester [µg/L]	Decanoic acid (Capric acid) [µg/L]	Decanoic acid ethylester (Capric acid ethylester) [µg/L]
Dippel 2/B143 A		192.851	36.6667	532.689	124.012	28.8672	63.6912	nd	199.934	nq	1396.66	nd	52.7142	1607.27	185.95	3.92101	213.295	nq	78.614	44.7546	3.07555	nd	496.708	5.22976	251.672	1219.04	469.517
Dippel 2/B143 B		186.723	34.4529	530.579	113.067	27.9822	56.0577	nd	198.946	nq	1358.07	nd	54.5351	1656.56	195.805	3.9157	210.736	nq	78.0647	41.5238	3.32941	nd	486.394	5.27136	255.563	1111.28	507.062
Dippel 2/B143 C		182.099	35.041	508.787	114.938	28.7036	60.4856	nd	231.102	nq	1382.63	nd	50.9324	2039.41	218.734	4.05103	276.224	nq	78.7089	45.389	3.50614	nd	705.929	5.44237	271.57	1059.51	632.59

## Sheet: Table S3c co-ferm. with B144
Sample		Acetic acid ethylester [mg/L]	i-Butanol [mg/L]	Propionic acid ethylester [µg/L]	3-Methyl-butanol [mg/L]	2-Methyl-butanol [mg/L]	i-Butyric acid ethylester [µg/L]	2-Methylbutyric acid methylester [µg/L]	Butyric acid ethylester [µg/L]	Lactic acid ethylester [mg/L]	i-Valeric acid [µg/L]	2-Methylbutyric acid ethylester [µg/L]	Hexanol [µg/L]	Acetic acid 3-methylbutylester [µg/L]	Acetic acid 2-methylbutylester [µg/L]	Hexanoic acid (Caproic acid) [mg/L]	Hexanoic acid ethylester (Caproic acid ethylester) [µg/L]	Acetic acid hexylester [µg/L]	2-Hydroxy-4-methylvaleric acid ethylester [µg/L]	2-Phenyl-ethanol [mg/L]	Octanoic acid (Caprylic acid) [mg/L]	Succinic acid diethylester [µg/L]	Octanoic acid ethylester (Caprylic acid ethylester) [µg/L]	Benzeneacetic acid ethylester [µg/L]	Acetic acid phenylethylester [µg/L]	Decanoic acid (Capric acid) [µg/L]	Decanoic acid ethylester (Capric acid ethylester) [µg/L]
Dippel_1A/B144		70.5163	45.3353	189.984	99.1973	29.5658	35.7822	nd	288.787	nq	1383.26	nd	72.6249	1380.53	166.752	4.73372	265.574	nq	80.5994	35.4079	3.38775	nd	967.996	4.30266	166.623	nd	167.695
Dippel_1B/B144		68.1711	42.3323	196.283	98.7374	29.6666	33.206	nd	227.911	nq	1387.65	nd	64.2569	745.925	115.578	4.26217	197.368	nq	80.4278	29.8619	2.67489	nd	749.92	4.52174	106.182	nd	80.2711
Dippel_1C/B144		68.1226	42.1728	197.041	96.7309	27.8732	29.8697	nd	269.583	nq	1345.76	nd	55.1166	1243.33	145.328	4.43974	222.511	nq	81.1105	36.4461	3.05971	nd	771.05	4.11354	172.638	nd	72.9193
Dippel_3A/B144		39.1364	54.1124	237.289	133.121	24.3801	24.7522	nd	127.883	nq	2055.82	nd	54.8532	637.649	88.791	3.96936	83.9624	nq	78.4503	59.9445	2.81711	nd	433.117	4.31628	251.118	nq	12.5067
Dippel_3B/B144		32.5307	50.5347	209.152	129.569	23.4889	18.5024	nd	121.657	nq	2096.57	nd	58.9991	533.959	77.41	4.09015	84.4457	nq	79.2082	61.5668	2.49335	nd	467.492	4.12281	292.685	nq	1.01994
Dippel_3C/B144		34.5687	52.231	209.495	125.453	22.4162	21.2947	nd	131.165	nq	2073.27	nd	65.8965	685.104	90.1027	4.1774	112.82	nq	78.7699	57.5381	3.04965	nd	638.224	4.06293	294.31	nq	32.7852
Dippel_4A/B144		75.1663	28.0636	208.343	88.4238	21.2499	29.1721	nd	152.167	nq	1135.79	nd	53.0174	531.427	71.588	3.7188	63.3504	nq	79.1841	34.5529	2.44203	nd	nq	4.13455	164.73	nq	21.2846
Dippel_4B/B144		74.1941	28.4262	203.301	88.9488	21.244	27.6267	nd	156.623	nq	1161.47	nd	53.8227	550.423	77.1781	3.80328	76.3496	nq	79.6368	29.8961	2.43884	nd	nq	4.08459	161.18	nq	65.0718
Dippel_4C/B144		93.6915	29.3249	268.106	94.6031	22.2389	33.4127	nd	183.928	nq	1164.79	nd	57.8006	826.652	131.881	3.89633	98.5286	nq	79.3991	37.0926	2.76504	nd	nq	4.04813	158.153	nq	70.5677
Dippel_5A/B144		110.96	41.9606	401.154	135.838	27.5404	52.0557	nd	213.536	nq	1608.42	nd	52.696	3010.63	284.382	4.19024	162.201	nq	80.0862	54.5955	2.44046	nd	119.438	4.79057	415.205	nd	nq
Dippel_5B/B144		118.536	40.3976	610.746	141.234	27.2098	48.1495	nd	254.242	nq	1647.96	nd	51.7198	3793.53	318.099	4.21121	184.589	nq	80.6222	54.2449	2.15847	nd	171.175	4.74996	504.207	nd	nq
Dippel_5C/B144		107.117	40.4036	493.382	144.331	28.3939	45.3433	nd	216.525	nq	1635.11	nd	59.3803	2844.23	262.04	4.15181	176.884	nq	80.4646	60.4424	2.33519	nd	233.109	4.82798	431.362	nd	nq
Dippel_M1A/B144		83.8879	54.2257	583.858	113.424	32.035	33.9376	nd	316.294	nq	1455.74	nd	56.4858	2097.46	234.729	3.98167	197.276	nq	79.8804	53.3322	2.42051	nd	725.481	4.05842	314.996	nd	144.763
Dippel_M1B/B144		88.8838	53.5937	541.114	105.351	31.3428	38.7899	nd	322.68	nq	1442.1	nd	57.4735	2032.97	219.369	3.91747	190.372	nq	78.7467	49.598	2.25513	nd	570.115	4.05673	313.772	nd	46.7089
Dippel_M1C/B144		104.646	70.0772	736.156	144.538	40.2881	37.3561	nd	370.625	nq	1501.47	nd	63.9282	2608.37	278.943	4.09978	254.772	nq	79.927	61.6346	2.62263	nd	1090.48	4.49551	389.463	nd	224.797
Sample		Acetic acid ethylester [mg/L]	i-Butanol [mg/L]	Propionic acid ethylester [µg/L]	3-Methyl-butanol [mg/L]	2-Methyl-butanol [mg/L]	i-Butyric acid ethylester [µg/L]	2-Methylbutyric acid methylester [µg/L]	Butyric acid ethylester [µg/L]	Lactic acid ethylester [mg/L]	i-Valeric acid [µg/L]	2-Methylbutyric acid ethylester [µg/L]	Hexanol [µg/L]	Acetic acid 3-methylbutylester [µg/L]	Acetic acid 2-methylbutylester [µg/L]	Hexanoic acid (Caproic acid) [mg/L]	Hexanoic acid ethylester (Caproic acid ethylester) [µg/L]	Acetic acid hexylester [µg/L]	2-Hydroxy-4-methylvaleric acid ethylester [µg/L]	2-Phenyl-ethanol [mg/L]	Octanoic acid (Caprylic acid) [mg/L]	Succinic acid diethylester [µg/L]	Octanoic acid ethylester (Caprylic acid ethylester) [µg/L]	Benzeneacetic acid ethylester [µg/L]	Acetic acid phenylethylester [µg/L]	Decanoic acid (Capric acid) [µg/L]	Decanoic acid ethylester (Capric acid ethylester) [µg/L]
Dippel 2/B144 A		91.9419	38.0943	400.458	133.857	29.4246	32.2895	nd	189.768	nq	1292	nd	51.2567	1143.81	149.538	3.91061	214.495	nq	79.3565	44.3626	2.89662	nd	365.503	3.87135	213.564	994.552	318.323
Dippel 2/B144 B		92.2815	35.466	358.535	118.067	27.8048	32.2928	nd	219.411	nq	1252.46	nd	50.3918	1610.34	170.302	3.96434	277.791	nq	79.0201	38.4211	3.15486	nd	650.563	3.78774	230.55	1168.32	600.462
Dippel 2/B144 C		85.9938	34.1885	365.031	119.578	27.1215	32.0598	nd	211.07	nq	1273.2	nd	50.9563	1474.17	178.118	3.98855	253.759	nq	78.4991	43.931	3.24458	nd	678.995	3.76949	227.009	1118.14	643.091
